# Supplementary material for: “No forest, no future, but they don’t see us”: eco-anxiety, inequality, and environmental injustice in São Paulo
Source: Front Public Health. 2025 Jun 5;13:1555386. doi: 10.3389/fpubh.2025.1555386 (PMC12176893; doi:10.3389/fpubh.2025.1555386)
Supplement: Supplementary file 6 [file Data_Sheet_6.xlsx]

## Sheet: Identification sheets
Group	Date	Age	Gender identity	Sexual orientation	Skin colour/race	Educational situation	4	Work/occupational situation (yes/no)	Current illness (yes/no)	Current illness	Use of treatment (yes/no)	Use of treatment	Psychiatric diagnosis (yes/no)	Psychiatric diagnosis	Medication for psychiatric diagnosis	Have you felt sad or depressed most days in the last month?
G01	2022-12-06	19	H cis	Heterosexual	White	No	Complete medium	No	No	No	No	No	Yes	Anxiety	No	No
G01	2022-12-06		H cis	Heterosexual	Black	No	Complete medium	Yes	Yes	Allergic rhinitis	No	No	Yes	Anxiety	No	No
G01	2022-12-06	24	H cis	Heterosexual	Brown	No	S complete	No	No	No	No	No	No	None	No	No
G01	2022-12-06	18	M cis	Bisexual	Black	Yes	Complete medium	Yes	No	No	No	No	No	None	No	Yes
G01	2022-12-06	18	M cis	Bisexual	White	Yes	Complete medium	No	Yes	Hypothyroidism	Yes	Yes	Yes	Anxiety	Yes	Yes
G01	2022-12-06		H cis	Pansexual	White	Yes	Incomplete S	No	Yes	Asthma	Yes	Yes	Yes	Depression	Yes	Yes
G01	2022-12-06	22	M cis	Other	Black	Yes	Incomplete S	Yes	Yes	Rhinitis and sinusitis	No	No	NR	NR	No	Yes
G01	2022-12-06	21	M cis	Bisexual	Black	Yes	Complete medium	Yes	No	No	No	No	Yes	Anxiety	Yes	Yes
G02	2023-02-12	40	M cis	Bisexual	Brown	Yes	PG	Yes	No	No	No	No	No	None	No	No
G02	2023-02-12	26	M cis	Heterosexual	Brown	No	Incomplete S	Yes	No	No	No	No	No	None	No	No
G02	2023-02-12	44	M cis	Heterosexual	Black	No	PG	No	Yes	SHOVEL	Yes	Yes	No	None	No	No
G02	2023-02-12	28	H cis	Homosexual/gay	Brown	Yes	Incomplete S	Yes	No	No	No	No	Yes	Anxiety	No	No
G02	2023-02-12	39	M cis	Bisexual	Black	Yes	PG	Yes	No	No	No	No	Yes	Panic Attack and Anxiety	No	Yes
G02	2023-02-12	34	M cis	Lesbian	Black	Yes	PG	Yes	Yes	Diabetes and BP	Yes	Yes	Yes	Panic Attack, Anxiety and Post-Traumatic Stress	No	Yes
G02	2023-02-12	38	M cis	Heterosexual	Black	No	Incomplete S	Yes	No	No	No	No	Yes	Panic attack and acute stress disorder	NR	Yes
G02	2023-02-12	43	M cis	Heterosexual	Brown	No	5 years	Yes	No	No	No	No	Yes	Depression	No	Yes
G02	2023-02-12	59	M cis	Heterosexual	White	No	5 years	Yes	Yes	Spurs and weakness in the bones	Yes	Yes	No	None	No	Yes
G02	2023-02-12	58	H cis	Heterosexual	Brown	No	Complete medium	No	No	No	Yes	Yes	No	None	No	Yes
G02	2023-02-12	28	M cis	Heterosexual	Black	No	S complete	Yes	No	No	No	No	Yes	Traumas	No	Yes
G03	2023-01-24	26	M cis	Heterosexual	Black	No	S complete	Yes	No	No	No	No	No	None	No	No
G03	2023-01-24	18	M cis	Pansexual	Black	No	Complete medium	Yes	No	No	No	No	Yes	Depression, Anxiety, ADHD	No	No
G03	2023-01-24	18	H cis	Heterosexual	Other	Yes	Complete medium	Yes	No	No	No	No	No	None	No	No
G03	2023-01-24	25	M cis	Heterosexual	Black	No	S complete	Yes	No	No	No	No	No	None	No	Yes
G03	2023-01-24	18	M cis	Heterosexual	Black	No	Complete medium	No	No	No	No	No	No	None	No	Yes
G03	2023-01-24	18	M cis	Bisexual	Black	No	Complete medium	Yes	No	No	Yes	Contraceptive	No	None	No	Yes
G03	2023-01-24	19	M cis	Bisexual	Brown	No	Complete medium	No	No	No	No	No	No	None	No	Yes
G03	2023-01-24	18	H cis	Heterosexual	Black	Yes	Complete medium	No	No	No	No	No	No	None	No	Yes
G03	2023-01-24	18	M cis	Heterosexual	Black	Yes	Complete medium	Yes	No	No	No	No	No	None	No	Yes
G03	2023-01-24	18	M cis	Bisexual	Brown	No	Complete medium	No	No	No	No	No	No	None	No	Yes
G03	2023-01-24	18	H cis	Pansexual	White	No	Complete medium	No	No	No	No	No	No	None	No	Yes
G03	2023-01-24	20	H cis	Homosexual/gay	Brown	No	Complete medium	No	No	No	No	No	No	None	No	Yes
G04	2023-01-26	18	H cis	Bisexual	White	Yes	Incomplete S	Yes	No	No	No	No	No	None	No	No
G04	2023-01-26	19	M cis	Bisexual	White	Yes	Incomplete S	No	No	No	No	No	No	None	No	No
G04	2023-01-26	18	NB	Bisexual	White	Yes	Incomplete S	Yes	No	No	No	No	Yes	Anxiety	No	No
G04	2023-01-26	18	M cis	Bisexual	White	Yes	Incomplete S	No	No	No	Yes	Yes	Yes	Anxiety	Yes	No
G04	2023-01-26	18	M cis	Heterosexual	White	Yes	Incomplete S	No	No	No	Yes	Contraceptive	No	None	No	No
G04	2023-01-26	18	H cis	Heterosexual	White	Yes	Incomplete S	No	No	No	No	No	No	None	No	No
G04	2023-01-26	19	M cis	Heterosexual	White	Yes	Incomplete S	No	No	No	Yes	Contraceptive	Yes	Anxiety	No	No
G04	2023-01-26	19	H cis	Heterosexual	White	Yes	Incomplete S	No	No	No	No	No	No	None	No	No
G04	2023-01-26	18	H cis	Heterosexual	White	Yes	Incomplete S	No	No	No	No	No	No	None	No	No
G04	2023-01-26	19	H cis	Heterosexual	White	Yes	Incomplete S	No	No	No	No	No	No	None	No	Yes
G05	2023-02-02	21	M cis	Heterosexual	Indigenous	No	6 to 8 years	No	No	No	No	No	No	None	No	No
G05	2023-02-02	19	H cis	Bisexual	White	Yes	Complete medium	Yes	No	No	No	No	No	None	No	No
G05	2023-02-02	18	H trans	Bisexual	Brown	Yes	Complete medium	No	No	No	Yes	Yes	Yes	Depression, Anxiety and Borderline Personality Disorder	Yes	No
G05	2023-02-02	18	H cis	Heterosexual	White	No	Complete medium	No	No	No	No	No	No	None	No	No
G05	2023-02-02	18	M cis	Bisexual	Black	Yes	Complete medium	NR	No	No	No	No	Yes	Anxiety	No	No
G05	2023-02-02	18	M cis	Heterosexual	Indigenous	Yes	Complete medium	No	No	No	Yes	NR	No	None	No	No
G05	2023-02-02	18	M cis	Heterosexual	Brown	Yes	Incomplete medium	No	No	No	No	No	Yes	Anxiety	No	Yes
G05	2023-02-02	28	H cis	Heterosexual	White	Yes	Incomplete S	Yes	No	No	No	No	No	None	No	Yes
G05	2023-02-02	18	M cis	Heterosexual	Black	No	Complete medium	Yes	No	No	No	No	Yes	Anxiety, Bulimia/Image Distortion	No	Yes
G06	2023-02-10	21	M cis	Bisexual	Brown	Yes	Incomplete S	No	No	No	No	No	No	None	No	No
G06	2023-02-10	23	M cis	Heterosexual	Yellow	Yes	Incomplete S	No	Yes	Anxiety and migraine	No	No	Yes	Anxiety	No	No
G06	2023-02-10	18	H cis	Heterosexual	White	Yes	Incomplete S	No	No	No	No	No	No	None	No	No
G06	2023-02-10	23	M cis	Heterosexual	Yellow	Yes	Incomplete S	No	Yes	Endometriosis	Yes	AC - qlaira	No	None	No	No
G06	2023-02-10	18	M cis	Heterosexual	White	Yes	Incomplete S	No	Yes	Rhinitis	Yes	Contraceptive	No	None	No	No
G06	2023-02-10	20	M cis	Heterosexual	Yellow	Yes	Incomplete S	No	No	No	No	No	No	None	No	No
G06	2023-02-10	21	M cis	Homosexual/gay	White	Yes	Incomplete S	No	No	No	No	No	No	None	No	No
G06	2023-02-10	24	H cis	Heterosexual	Yellow	Yes	Incomplete S	No	No	No	No	No	No	None	No	No
G06	2023-02-10	18	M cis	Lesbian	White	Yes	S complete	No	No	No	No	No	Yes	Anxiety	No	No
G06	2023-02-10	24	H cis	Heterosexual	White	Yes	Incomplete S	No	Yes	Depression, Patellofemoral Impingement, Anxiety and Migraine	Yes	Propranolol, Venlafaxine	Yes	Depression, Anxiety and Borderline Personality Disorder	Yes	Yes
G06	2023-02-10	24	H cis	Heterosexual	White	Yes	Incomplete S	No	No	No	Yes	Escitalopram, levomepromazine	Yes	Depression, Panic Attack, Anxiety	Yes	Yes
G06	2023-02-10	24	M cis	Bisexual	Other	Yes	Incomplete S	No	Yes	Depression, OCD	Yes	Fluoxetine, quetiapine and anipnozole	Yes	Depression, OCD	Yes	Yes

## Sheet: Page3
		Number of participants	Middle Ages)	Sexual orientation	Race/color	Esolarity	Current Job/Occupation	Number of people in co-residence (average)
Group 01		8	20.3	03 heterosexuals, 03 bisexuals, 01 pansexual, 01 "other"	04 petros, 03 white, 01 brown	05 complete EM, 02 incomplete ES, 01 complete ES	04 unemployed, 04 employed	2.8
Group 02		11	39.7	07 heterosexuals, 02 bisexuals, 01 homosexual, 01 lesbian	05 black, 05 brown, 01 white	04 Completed postgraduate studies, 03 incomplete ES, 02 incomplete EF, 01 complete ES, 01 complete EM	09 employed, 02 unemployed	2.5
Group 03			19.5
Group 04			18.4
Group 05			19.5
Group 06			21.5
